# Supplementary material for: Extensin-like Protein OsPEX1 Modulates Grain Filling in Rice
Source: Plants (Basel). 2025 Sep 1;14(17):2723. doi: 10.3390/plants14172723 (PMC12430520; doi:10.3390/plants14172723)
Supplement: Supplementary file 1 [file plants-14-02723-s001.zip]

Archive with 2 entries (2 files):
- Figure S1-S5.pdf
- Table S1-S2.pdf
